# Supplementary material for: Water Quality Evaluation and Pollution Source Apportionment of Surface Water in a Major City in Southeast China Using Multi-Statistical Analyses and Machine Learning Models
Source: Int J Environ Res Public Health. 2023 Jan 3;20(1):881. doi: 10.3390/ijerph20010881 (PMC9820299; doi:10.3390/ijerph20010881)
Supplement: Supplementary file 1 [file ijerph-20-00881-s001.zip]

Archive with 1 entries (1 files):
- ijerph-2055558-supplementary.pdf
